# Supplementary material for: Involvement of a Multidrug Efflux Pump and Alterations in Cell Surface Structure in the Synergistic Antifungal Activity of Nagilactone E and Anethole against Budding Yeast Saccharomyces cerevisiae
Source: Antibiotics (Basel). 2021 May 6;10(5):537. doi: 10.3390/antibiotics10050537 (PMC8148520; doi:10.3390/antibiotics10050537)
Supplement: Supplementary file 1 [file antibiotics-10-00537-s001.zip]

Archive with 1 entries (1 files):
- antibiotics-1203962-supplementary.pdf
